# Supplementary material for: Differences in Durability of PARP Inhibition by Clinically Approved PARP Inhibitors: Implications for Combinations and Scheduling
Source: Cancers (Basel). 2022 Nov 12;14(22):5559. doi: 10.3390/cancers14225559 (PMC9688250; doi:10.3390/cancers14225559)
Supplement: Supplementary file 1 [file cancers-14-05559-s001.zip]

Archive with 1 entries (1 files):
- cancers-1973576-supplementary.pdf
